# Supplementary material for: Comparative Efficacy of Different Pharmacological Treatments for Pityriasis Rosea: A Network Meta-Analysis
Source: J Clin Med. 2024 Nov 6;13(22):6666. doi: 10.3390/jcm13226666 (PMC11595004; doi:10.3390/jcm13226666)
Supplement: Supplementary file 1 [file jcm-13-06666-s001.zip]

Archive with 1 entries (1 files):
- jcm-3241238-supplementary.pdf
